# Supplementary material for: Xenopus Resources: Transgenic, Inbred and Mutant Animals, Training Opportunities, and Web-Based Support
Source: Front Physiol. 2019 Apr 25;10:387. doi: 10.3389/fphys.2019.00387 (PMC6497014; doi:10.3389/fphys.2019.00387)
Supplement: Supplementary file 1 [file Table_1.XLSX]

## Sheet: 1A Tissue Region Specific
Reporter Expression Lines (Tissue/Region Specific)
Transgenic Line	RRID/ID	Description
X. laevis
Xla.Tg(pax3:GFP)EXRC	EXRC_0006 XB-LINE-1197	2916bp X. laevis pax3 promoter driving expression of GFP.
Xla.Tg(tubb2b:Katushka;Gga.cryaa:eCFP)EXRC	EXRC_0001 XB-LINE-943	3481bp tubulin beta 2B class IIb promoter and 5’UTR driving expression of Katushka (TurboFP-C); marker for integration selection: chicken crystallin alpha A eCFP. Katushka expression in central nervous system, cyan fluorescence in the lens.
Xla.Tg(actc1:GFP)Mohun	EXRC_0022 NXR_0007 XB-LINE-798	580bp of X. laevis actin, alpha, cardiac muscle 1 promoter (actc1.S) driving GFP. Green fluorescence in embryonic striated muscle including heart.
Xla.Tg(CAG:GFP)Mead	NXR_0004 XB-LINE-1204	CAG driving GFP. Ubiquitous GFP expression.
Xla.Tg(CAG:KikGF)Flc	NXR_0014 XB-LINE-1205	CAG promoter driving green to red photoconvertible fluroescent protein.
Xla.Tg(CAG:Venus)Ueno	EXRC_0048 NXR_0006 XB-LINE-945	CAG driving Venus expression. Ubiquitous yellow fluorescence.
Xla.Tg(CMV:GFP,RFP)Amaya	EXRC_0014 NXR_0009 XB-LINE-948	CMV promoter driving GFP flanked by FRT sites, after FLP recombination CMV drives RFP. Whole embryo green fluorescence, red fluorescence upon FLP recombination
Xla.Tg(CMV:GFP)Brown	EXRC_0008 NXR_0008 XB-LINE-1211	CMV promoter driving GFP expression. Ubiquitous expression of GFP.
Xla.Tg(CMV:tdTomato)Ryff	EXRC_0033 XB-LINE-809	CMV driving red fluroescent protein tdTomato. Ubiquitous expression of tdTomato.
Xla.Tg(cryga:eGFP)Amaya	EXRC_0002 NXR_0036 XB-LINE-951	2.2 kb X. laevis fragment of the crystallin gamma A promoter driving eGFP. GFP expression in lens.
Xla.Tg(Dre.cdh17:eGFP)NXR	NXR_0102 XB-LINE-1206	Zebrafish(Dre) cadherin 17 driving eGFP. GFP expression in the pronephros/pronephric tubes.
Xla.Tg(Dre.mpeg1:eGFP;cryga:mCherry)Amaya	EXRC_0061 NXR_0118 XB-LINE-936	Zebrafish mpeg promoter driving GFP, crystallin gamma A driving mCherry marker. GFP expression in the macrophages and mCherry in the lens.
Xla.Tg(Dre.noto:GFP)Amaya	EXRC_0006 NXR_0017 XB-LINE-774	Zebrafish not promoter driving GFP in the pineal gland and posterior notochord.
Xla.Tg(eef1a1:GFP;cryga:GFP)Krieg	NXR_0011 XB-LINE-1213	eukaryotic translation elongation factor 1 alpha 1 promoter driving GFP expression, γ-cry driving GFP marker. Widespread GFP expression apparent from mid-gastrula on.
Xla.Tg(gata1:GFP)Mead	EXRC_0087 NXR_0019 XB-LINE-1216	GATA binding protein 1 promoter and first intron driving expression of GFP, sleeping beauty. GFP expression in red blood cells.
Xla.Tg(Hsa.UBC:GFP)Amaya	EXRC_0039 XB-LINE-946	1.5kb of Human Ubiqutin C promoter driving GFP. Ubiquitous expression of GFP.
Xla.Tg(kdr:GFP)Mead	EXRC_0041 NXR_0018 XB-LINE-916	2.5kb X. laevis kinase insert domain receptor promoter driving GFP. GFP expression in vascular endothelial cells.
Xla.Tg(mlc3:eGFP)Mohun	EXRC_0021 NXR_0026 XB-LINE-13	8kb of X. laevis mlc3 gene driving enhanced GFP. GFP expression in heart mycoardium.
Xla.Tg(Mmu.tal1:GFP)Patnt	EXRC_0101 NXR_0069 XB-LINE-1194	Mouse T-cell acute lymphocytic leukemia 1 +19 enhancer, which contains a GATA-ETS-GATA core motif, driving GFP. GFP expression in haematopoietic precursors.
Xla.Tg(Mmu.prrx1:GFP3)Tamur	EXRC_0080 NXR_0106 XB-LINE-952	2.4kb mouse paired related homeobox 1 enhancer driving GFP. GFP labels mesenchymal cells in limb bud and limb blastema
Xla.Tg(myl2:eGFP)Mohun	EXRC_0020 NXR_0027 XB-LINE-1220	3kb of X. laevis myosin light chain 2 promoter driving eGFP. GFP expression in ventricular chamber, heart myocardium, and interhyoid facial muscle.
Xla.Tg(nkx2-5:GFP)Mohun	EXRC_0019 NXR_0030 XB-LINE-1221	8kb promoter of X. laevis NK2 homeobox 5 gene driving GFP. Expression in the early heart field, mesoderm, pharyngeal, endoderm, spleen.
Xla.Tg(pax3:Katushka;cryga:Venus)EXRC	EXRC_0206 NXR_0049 XB-LINE-944	2916bp X. laevis paired box 3 (pax3) promoter driving expression of Katushka in the neural ectoderm, and gamma-crystallin (cryga) driving Venus as marker for integration. Katushka expression (red) in the neurectoderm, especially neural crest, brain and spinal cord in tadpole stages, Venus expression in lens.
Xla.Tg(pax6:Gal4-GFP)Amaya	EXRC_0004 XB-LINE-772	paired box 6 promoter driving a Gal4-GFP fusion sequence. Green fluorescence in the developing eye and nervous system. When crossed with UAS lines, will activate the reporter/effector gene in cells that normally express pax6.
Xla.Tg(pax6:GFP;CMV:RFP)Papal	EXRC_0016 XB-LINE-950	3.6-kb paired box 6 promoter driving GFP and CMV promoter driving RFP. Expresses RFP throughout embryo and GFP in the anterior and posterior neural plate.
Xla.Tg(pax8:GFP)Ogino	EXRC_0086 NXR_0132 XB-LINE-1473	paired box 8 driving GFP. GFP expression of pronephric kidney and head.
Xla.Tg(Rho:Eco.nfsA)Zuber	NXR_0067 XB-LINE-955	rhodopsin promoter driving E. coli nitroreductase. Addition of Metronidazole results in rapid, specific death of rod cells
Xla.Tg(Rno.elas:GFP)Jmws	NXR_0013 XB-LINE-956	Rat elastase promoter driving GFP. GFP expression in the pancreas.
Xla.Tg(Rno.tuba1a:GFP)Brown	EXRC _0029 NXR_0053 XB-LINE-805	Rat tubulin alpha 1a promoter driving GFP. GFP expression in the nervous system and later in growing limbs.
Xla.Tg(slurp1l:GFP)Mohun	EXRC _0024 NXR_0025 XB-LINE-800	5kb of X. laevis secreted LY6/PLAUR domain containing 1-like gene driving eGFP. Embryonic macrophages, definitive myeloid blood cells, restricted neural expression, epidermis.
Xla.Tg(smad3:eGFP;cryga:GFP)Mohun	EXRC_0023 NXR_0034 XB-LINE-799	1.5kb of X. laevis SMAD family member 3 promoter driving eGFP; crystallin gamma A promoter driving GFP. Green fluorescence in dorsal mesoderm post gastrulation, heart endocardium, widespread expression at larval stages and in the lens.
Xla.Tg(sox10:GFP)Jpsj	EXRC_0064 NXR_0108 XB-LINE-940	4.7kb upstream from SRY-box 10 transcription factor driving GFP. Green fluorescence in migratory cranial neural crest cells.
Xla.Tg(tubb2b:mapt-GFP)Amaya	EXRC_0045 NXR_0035 XB-LINE-1223	3481bp promoter and 5’UTR of tubulin beta 2B class IIb driving expression of microtubule associated protein tau-GFP fusion protein. Green fluorescence in neural tissues, especially brain, olfactory bulb and optic nerve.
Xla.Tg(Xtr.col2a1:GFP;cryga:GFP)Hank	EXRC_0053 NXR_0010 XB-LINE-957	X. tropicalis collagen, type II, alpha 1 promoter and first intron driving eGFP, crystallin gamma A promoter driving GFP. Green fluorescence in cartilaginous skeleton and lens.
Xla.Tg(Xtr.foxi1:Katushka;cryga:Venus)EXRC	EXRC_0216 NXR_0047 XB-LINE-1199	2020bp X. tropicalis forkhead box I1 promoter driving expression of Katushka; crystallin gamma A driving Venus. Katushka expression in epidermal cells and Venus in lens as integration marker.
Xla.Tg(Xtr.lmo2:Katushka;cryga:Venus)EXRC	EXRC_0213 NXR_0114 XB-LINE-934	4775bp X. tropicalis LIM domain only 2 promoter driving Katushka, crystallin gamma A promoter driving Venus. Blood marked with red fluroescent protein Katushka, and Venus YFP variant expressed in the lens.
Xla.Tg(Xtr.tbxt:Katushka;cryga:Venus)EXRC	EXRC_0201 NXR_0050 XB-LINE-1198	856bp X. tropicalis T-box transcription factor T promoter driving expression of Katushka, crystallin gamma A promoter driving Venus. Katushka expression in muscles post-gastrulation and Venus in lens as integration marker.
Xla.Tg(Xtr.cdknx:GFP)Papal	EXRC_0043 NXR_0051 XB-LINE-939	4.7 kb X. tropicalis cyclin-dependent kinase inhibitor promoter driving GFP. Green fluorescence in the neural tube and the eye.
X. tropicalis
Xtr.Tg(tbxt:Katushka;cryga:Venus)EXRC	EXRC_3201 XB-LINE-1519	T-box transcription factor T promoter driving Katushka, crystallin gamma A promoter driving Venus. Katushka expression in muscles post-gastrulation and Venus in lens as integration marker.
Xtr.Tg(cdknx:GFP)Papal	EXRC_3043 XB-LINE-1320	cyclin-dependent kinase inhibitor promoter driving GFP. Green fluorescence in neural tissue.
Xtr.Tg(cryga:GFP)Grngr	NXR_1049 XB-LINE-813	crystallin gamma A driving GFP. Green fluorescence in lens.
Xtr.Tg(Dre.mnx1:GFP)Dorey	EXRC_3021 NXR_1111 XB-LINE-1330	Zebrafish motor neuron and pancreas homeobox 1 promoter driving GFP. GFP expression in motorneurons and kidney.
Xtr.Tg(eef1a1:GFP)Krieg	NXR_1008 XB-LINE-1481	eukaryotic translation elongation factor 1 alpha 1 promoter driving GFP. Widespread GFP expression apparent from mid-gastrula.
Xtr.Tg(Mmu.Tek:GFP)Amaya	EXRC_3007 XB-LINE-1319	Mouse TEK receptor tyrosine kinase promoter driving GFP. Green fluorescence in vascular tissue.
Xtr.Tg(myl2:GFP)Zimml	EXRC_3023 XB-LINE-1331	myosin light chain 2 promoter driving GFP. Green fluorescence in the heart.
Xtr.Tg(nectin2:Venus;cryga:RFP)Amaya	EXRC_3018 XB-LINE-1329	nectin2 promoter driving Venus; crystallin gamma A driving RFP. Venus expression in the superficial cells of the ectoderm. RFP expression in lens.
Xtr.Tg(otx2:GFP)Kellr	NXR_1020 XB-LINE-1484	orthodenticle homeobox 2 driving GFP. GFP expression of forebrain, midbrain, and spinal cord.
Xtr.Tg(pax6:GFP,cryga:RFP,actc1:RFP)Papal	NXR_1021 XB-LINE-1485	Coinjection of paired box 6 driving GFP, crystallin gamma A driving RFP, and actin, alpha, cardiac muscle 1 driving RFP. GFP expression in eyes, brain, and spinal cord. RFP expression in lenses and muscle.
Xtr.Tg(pax6:GFP)Amaya	EXRC_3004 NXR_1107 XB-LINE-1317	3.6kb paired box 6 promoter driving GFP. Green fluorescence in anterior and posterior neural plate from early neural stage.
Xtr.Tg(tubb2b:GFP)Amaya	EXRC_3001 NXR_1092 XB-LINE-1314	tubulin beta 2B class IIb promoter driving GFP. GFP expression in neural tissue.
Xtr.Tg(tubb2b:Hsa.ALPP;cryga:dsRed)Amaya	EXRC_3003 NXR_1099 XB-LINE-1316	Neural expression of human placental alkaline phosphatase (ALPP) driven by tubulin beta 2B class IIb upstream region. dsRed expression in eye from crystallin gamma A promoter used as marker.
Xtr.Tg(vim:Venus;cryga:GFP)Amaya	EXRC_3017 NXR_1093 XB-LINE-1328	Vimentin promoter driving Venus, crystallin gamma A driving GFP. GFP expression labels the deep cells of the neurectoderm and neural progenitors. GFP expression in lens.
Xtr.Tg(Xla.actc1:GFP)Mohun	EXRC_3005 XB-LINE-1318	580bp promoter of X. laevis actin, alpha, cardiac muscle 1 driving expression of GFP. Expressed in embryonic striated muscle uncluding the heart.

## Sheet: 1B Subcellular Organelle
Reporter Expression Lines (Subcellular Organelle Markers)
Transgenic Line	RRID/ID	Description
X. laevis
Xla.Tg(CMV:calr-RFP)Ueno	EXRC_0076 NXR_0113 XB-LINE-978	CMV promoter driving RFP fused to the calreticulin targeting sequence at and KDEL amino acid sequence. RFP in the endoplasmic reticulum.
Xla.Tg(CMV:cetn4-RFP)NXR	NXR_0100 XB-LINE-1207	CMV promoter driving centrin 4-RFP fusion protein. RFP expression in the microtubules of cilia/ciliated cells.
Xla.Tg(CMV:synj2bp-eGFP)Wtnbe	NXR_0059 XB-LINE-1466	CMV driving the transmembrane segment of synaptojanin 2 binding protein fused to eGFP. GFP expression in mitochondria membranes.
Xla.Tg(CMV:Hsa.B4GALT1-eGFP)Ueno	EXRC_0077 NXR_0110 XB-LINE-979	CMV driving expression of the 81 N-terminal amino acids of human UDP-Gal:betaGlcNAc beta 1,4- galactosyltransferase, polypeptide 1 tagged with eGFP. A ubiquitous green fluorescent marker of the golgi appartus.
Xla.Tg(CMV:Hsa.MAPRE3-eGFP)Ueno	EXRC_0078 NXR_0109 XB-LINE-980	CMV driving human microtubule associated protein RP/EB family member 3-eGFP fusion protein. Ubiquitous expression of eGFP in microtubule plus ends.
Xla.Tg(CMV:hist2h2be-RFP;cryga:Venus)NXR	NXR_0094 XB-LINE-1200	CMV driving RFP-tagged histone cluster 2, H2be; crystallin gamma A driving Venus as integration marker. Red fluorescence in cell nuclei and yellow fluorescence in the lens.
Xla.Tg(CMV:hist2h2be-GFP;CMV:memRFP)Flc	NXR_0139 XB-LINE-1475	Cross of CMV:hist2h2be-GFP line, in which CMV promoter drives GFP-tagged histone cluster 2, H2be, and the CMV:memRFP line, in which CMV promoter drives memRFP. Double transgenic tadpoles express GFP in nuclei, and RFP in plasma membranes.
Xla.Tg(CMV:memGFP;cryga:mCherry)NXR	NXR_0012 XB-LINE-1208	CMV promoter driving GFP in cell membrane, crystallin gamma A driving mCherry as integration marker. Ubiquitous membrane GFP expression and mCherry in lens.
Xla.Tg(CMV:RFP-CAAX)Ueno	EXRC_0075 NXR_0115 XB-LINE-977	CMV promoter driving RFP with a CAAX box (c-Ha-Ras farnesylation signal) motif. Ubiquitous membrane RFP expression.
Xla.Tg(Hsa.UBC:COX8A-DsRed;cryga:GFP)EXRC	EXRC_0229 NXR_0129 XB-LINE-981	Human Ubiquitin-C promoter driving expression of a fusion of the 33 N-terminal amino acids of Cytochrome c oxidase subunit 8A and DsRed; crystallin gamma A promoter driving Venus as an integration marker. Ubquitous red fluorescence in mitochondria, and yellow fluorescence in lens.
Xla.Tg(Hsa.UBC:Gal4-VP16;cryga:CFP;UAS:mCherry-msn;UAS:Venus-mapt)Amaya	EXRC_0054 NXR_0123 XB-LINE-958	The line is made with three separate constructs. Human Ubiquitin C promoter driving Gal4 and a crystallin gamma A driving CFP integration marker, a Gal4-responsive UAS element driving a msn-mCherry fusion, and a UAS element driving a mapt-Venus fusion. Red fluorescence marking F-actin, green fluorescence marking microtubules, and cyan fluorescence in the lens.
Xla.Tg(rho:eGFP-atp1a3)Baker	NXR_0122 XB-LINE-1214	Xenopus rhodopsin promoter driving expression of-eGFP tagged neuronal α3 isoform of the Na+/K+-ATPase in the rod photoreceptors.
Xla.Tg(tuba1a:deup1-eGFP)NXR	NXR_0103 XB-LINE-1394	tubulin alpha 1a promoter driving deup1 fused to eGFP. Green fluorescence labeling of deuterosomes and centrioles in multi-ciliated cells.
Xla.Tg(tuba1a:MyrPalm-mRFP)NXR	NXR_0074 XB-LINE-1468	tubulin alpha 1a promoter driving MyrPalm-RFP fusion. Red fluorescence in membranes of ciliated epidermal cells.
X. tropicalis
Xtr.Tg(CMV:memGFP)NXR	NXR_1007 XB-LINE-1480	CMV driving membrane-bound GFP. Ubiquitous green fluorescence in plasma membranes.
Xtr.Tg(Hsa.UBC:hist2h2be-mCherry)Amaya	EXRC_3011 XB-LINE-1323	Human Ubiquitin C promoter driving expression of a histone cluster 2, H2be-mCherry fusion protein. Ubiquitous nuclear mCherry expression.
Xtr.Tg(Hsa.UBC:lyn-Venus)Amaya	EXRC_3010 NXR_1106 XB-LINE-1322	Human Ubiquitin C promoter driving expression of a lyn kinase membrane domain fused to Venus. Ubiquitous yellow fluorescence in cell membranes.

## Sheet: 1C Signaling Activity Readout
Reporter Expression Lines (Signaling Acitivity Readout)
Transgenic Line	RRID/ID	Description
X. laevis
Xla.Tg(CAG:SCAT3)Ueno	EXRC_0071 NXR_0134 XB-LINE-1474	CAG promoter driving expression of SCAT3. Ubiquitous expression of Caspase 3 activation (apoptosis) sensor, SCAT3, in which eCFP and Venus are linked by a peptide containing Caspase 3 cleavage site (DEVD). Uses FRET to detect apoptosis.
Xla.Tg(CMV:H3K9ac-mintbody)Ueno	NXR_0130 XB-LINE-1219	CMV promoter driving expression of of the epigenetic sensor, H3K9ac-mintbody (modification-specific intracellular antibody). Ubiquitous expression of green fluorescent sensor of histone H3 lysine 9 acetylation.
Xla.Tg(CMV:HyPer;cryga:RFP)Amaya	EXRC_0055 NXR_0016 XB-LINE-986	CMV promoter driving expression of HyPer and crystallin gamma A driving RFP. Ubiquitous expression of HyPer, the hydrogen peroxide sensor, and red fluorescence in eye lens.
Xla.Tg(Hsa.UBC:GAL4;UAS:HyPer)Amaya	EXRC_0082 NXR_0127 XB-LINE-987	Human Ubiquitin-C promoter driving Gal4; Gal4-responsive UAS element driving expression of HyPer.Gal4-UAS mediated ubiquitous expression of HyPer, the hydrogen peroxide sensor.
Xla.Tg(tubb2b:GCaMP6s,Rno.elas:GFP)NXR	NXR_0107 XB-LINE-1215	Neural expression of the green Ca2+ sensor, GCaMP6s, and expression of GFP in the pancreas.
Xla.Tg(WntREs:dEGFP)Vlemx	EXRC_0065 NXR_0064 XB-LINE-1467	Synthetic Wnt-responsive promoter – consisting of 7 copies of a TCF/LEF1 binding DNA element and minimal TATA box, driving a reporter gene encoding destabilized eGFP. GFP expression indicates Wnt/β-catenin signalling activity.
X. tropicalis
Xtr.Tg(WntREs:dEGFP)Vlemx	EXRC_3020 NXR_1094 XB-LINE-996	Synthetic Wnt-responsive promoter, consisting of 7 copies of a TCF/LEF1 binding DNA element, and minimal TATA box , driving a reporter gene encoding destabilized eGFP. GFP expression indicates Wnt/beta-catenin signaling activity.

## Sheet: 1DTransposable Element Enhancer
Reporter Expression Lines (Transposable Element Enhancer Traps)
Transgenic Line	RRID/ID	Description
X. tropicalis
Xtr.Et(CAGGS-SB10;cryga:RFP;CAGGS:GFP)622EMead	NXR_1025 XB-LINE-1486	Sleeping Beauty transposon harboring ß-actin protomer driving expression of GFP. 622E donor loci.
Xtr.Et(CAGGS-SB10;cryga:RFP;CAGGS:GFP)6MMead	NXR_1026 XB-LINE-1487	Sleeping Beauty transposon harboring ß-actin protomer driving expression of GFP. 6M donor loci.
Xtr.Et(CAGGS-SB10;cryga:RFP;CAGGS:GFP)8FMead	NXR_1028 XB-LINE-1488	Sleeping Beauty transposon harboring ß-actin protomer driving expression of GFP. 8F donor loci.
Xtr.Et(CAGGS-SB10;cryga:RFP)Mead	NXR_1034 XB-LINE-1489	SB10 transposase expression from CAGGS promoter/enhancer, γ-cry driving RFP.
Xtr.Et(CAGGS-SB10;cryga:RFP)622EMead	NXR_1002 XB-LINE-1476	SB10 transposase expression from CAGGS promoter/enhancer, γ-cry driving RFP. 622E donor loci. Double transgenic frogs harboring substrate transposon and transposase enzyme transgenes; outcross of these animals with wild type frogs yields tadpoles with novel re-integration events.
Xtr.Et(CAGGS-SB10;cryga:RFP)7MMead	NXR_1004 XB-LINE-1478	SB10 transposase expression from CAGGS promoter/enhancer, γ-cry driving RFP. 7M donor loci. Double transgenic frogs harboring substrate transposon and transposase enzyme transgenes; outcross of these animals with wild type frogs yields tadpoles with novel re-integration events.
Xtr.Et(CAGGS-SB10;cryga:RFP)7M8FMead	NXR_1003 XB-LINE-1477	SB10 transposase expression from CAGGS promoter/enhancer, γ-cry driving RFP. 7M and 8F donor loci. Double transgenic frogs harboring substrate transposon and transposase enzyme transgenes; outcross of these animals with wild type frogs yields tadpoles with novel re-integration events.
Xtr.Et(CAGGS-SB10;cryga:RFP)8FMead	NXR_1005 XB-LINE-1479	SB10 transposase expression from CAGGS promoter/enhancer, γ-cry driving RFP. 8F donor loci. Double transgenic frogs harboring substrate transposon and transposase enzyme transgenes; outcross of these animals with wild type frogs yields tadpoles with novel re-integration events.
Xtr.Et(eef1a1:GFP)16FMead	NXR_1047 XB-LINE-1497	Tol2 transposon harboring a Xenopus eef1a1 promoter driving expression of GFP. 16F fubiq.
Xtr.Et(eef1a1:GFP)cenMead	NXR_1040 XB-LINE-1492	Tol2 transposon harboring a Xenopus eef1a1 promoter driving expression of GFP. Cen expressed in forebrain.
Xtr.Et(eef1a1:GFP)FolMead	NXR_1038 XB-LINE-1491	Tol2 transposon harboring a Xenopus eef1a1 promoter driving expression of GFP. Fol integration into 5' UTR of MTHFD1L gene.
Xtr.Et(eef1a1:GFP)grbMead	NXR_1042 XB-LINE-1496	Tol2 transposon harboring a Xenopus eef1a1 promoter driving expression of GFP. Garibaldi (grb) integration into 3' UTR of smad7 gene.
Xtr.Et(eef1a1:GFP)HbrMead	NXR_1043 XB-LINE-1493	Tol2 transposon harboring a Xenopus eef1a1 promoter driving expression of GFP. Expression in cartilage and cardiac outflow tract.
Xtr.Et(eef1a1:GFP)Hbr,Cen,Fol,BruMead	NXR_1037 XB-LINE-1490	Tol2 transposon harboring a Xenopus eef1a1 promoter driving expression of GFP.
Xtr.Et(eef1a1:GFP)JohMead	NXR_1044 XB-LINE-1494	Tol2 transposon harboring a Xenopus eef1a1 promoter driving expression of GFP. Jovian heat expression in pronephric kidney kidney, integration near HNF1B gene.
Xtr.Et(eef1a1:GFP)PsvbiMead	NXR_1046 XB-LINE-1495	Tol2 transposon harboring a Xenopus eef1a1 promoter driving expression of GFP. Medial somite and ventral blood island expression. Integration likely to be in repeart region of mll2 gene.
Xtr.Et(gata1:GFP)mysMead	NXR_1012 XB-LINE-1482	gata:1 promoter driving GFP, mister stripey integration into the apelin receptor gene. GFP expression in red blood cells and venous vasculature.
Xtr.Et(krt8:GAL4-VP16,UAS:GFP)Mead	NXR_1014 XB-LINE-1483	Keratin 8 minimal promoter driving expression of GAL4VP16 fusion with UAS GFP reporter gene. Made using the miniTol2 transposon.

## Sheet: 1E Single Component Inducible
Reporter Expression Lines (Single-Component Inducible)
Transgenic Line	RRID/ID	Description
X. laevis
Xla.Tg(CMV:RTTA,TRE:eGFP,cryga:GFP3)Buchz	EXRC_0050 XB-LINE-983	Construct consists of CMV promoter driving the Dox-activated transcription factor rtTA; the modified tetracycline response element TREtight driving GFP, and crystallin gamma A promoter driving GFP. Doxycycline treatment induces ubiquitous GFP expression.

## Sheet: 1F Cre FLP GAL4 rtTA Response
Reporter Expression Lines (GAL4, Cre, & rtTA Response)
Transgenic Lines	RRID/ID	Description
X. laevis
Xla.Tg(CMV:Brainbow-1.0H)NXR	NXR_0001 XB-LINE-1201	Default state is ubiquitous whole cell red fluorescence. Following Cre induced recombination cells will have membrane yellow or membrane cyan fluorescence.
Xla.Tg(CMV:Brainbow-1.0L)NXR	NXR_0002 XB-LINE-1202	Default state is ubiquitous whole cell red fluorescence. Following Cre induced recombination cells will have whole cell yellow or whole cell cyan fluorescence.
Xla.Tg(CMV:eCFP,eYFP)1Ryff	EXRC_0032 NXR_0040 XB-LINE-808	CMV promoter driving the expression of eCFP or eYFP. The eCFP coding sequence and its polyadenylation signal is flanked by loxP sites, allowing Cre-mediated deletion of eCFP and expression of eYFP. Whole embryo blue fluorescence; yellow fluorescence upon Cre recombination.
Xla.Tg(CMV:GFP,LacZ)Ryff	EXRC_0059 XB-LINE-1004	Contains the Cre reporter CMV:GFP(loxP)LacZ. The larvae show green fluorescence that upon Cre recombinase action turns into β-galactosidase activity that can be visualized by LacZ staining.
Xla.Tg(CMV:eCFP,eYFP)2Ryff	EXRC_0031 NXR_0003 XB-LINE-807	CMV promoter driving the expression of eCFP or eYFP. The eCFP coding sequence and its polyadenylation signal is flanked by loxP and FRT sites, allowing Cre- or FLP-mediated deletion of eCFP and expression of eYFP. Whole embryo blue fluroescence; yellow fluorescence upon Cre or FLP recombination.
Xla.Tg(TRE:eGFP,cryga:dsRed)Buchz	EXRC_0052 XB-LINE-985	TRE (tetracycline/doxycycline response element) promoter driving eGFP; crystallin gamma A promoter driving dsRed. Used with transgenic inducer frogs to inducibly label tissues with GFP. Double transgenic tadpoles expresses GFP under the control of the TRE (tetracycline/doxycycline response element) promoter in the presence of rtTA and Dox. Constitutive DsRed expression in eye.
Xla.Tg(UAS:GFP)Amaya	EXRC_0009 XB-LINE-776	Five tandem repeats of the Gal4-binding motif (UAS) along with the HSP70 minimal promoter, from pUAST, linked to green fluorescent protein. In the crosses with GAL4 expressing lines GFP is expressed in specific tissues for functional analysis.
X. tropicalis
Xtr.Tg(CMV:CFP,mCherry;cryga:GFP)Amaya	EXRC_3016 XB-LINE-1520	contains the Cre reporter CMV:ECFP(loxP)mCherry; crystallin gamma A driving GFP as integration marker. Ubiquitous blue fluorescence that turns into red fluorescence upon Cre recombinase action. Constitutive green fluorescence in the lens.
Xtr.Tg(Hsa.UBC:RFP,GFP)Kntgs	EXRC_3022 NXR_1108 XB-LINE-1499	Contains the Cre reporter UBC: RFP(loxP)GFP. Ubiquitous expression, floxed RFP GFP reporter. Whole embryo red fluorescence; green fluorescence upon Cre recombination.
Xtr.Tg(UAS:msn-mCherry;cryga:RFP)Amaya	EXRC_3012 NXR_1117 XB-LINE-1324	The Gal4-responsive element UAS driving mCherry-Moesin, crystallin gamma A driving RFP marker.

## Sheet: 2 Inducible Signaling Activity 
Inducible Signaling Activity Regulation Lines
Transgenic Line	RRID/ID	Description
X. laevis
Xla.Tg(CMV:eCFP,Hsa.HNF1B ins263A_GG)2Ryff	EXRC_0057 XB-LINE-1015	Contains the Cre/FLP effector CMV:ECFP(loxP)(FRT)HNF1BA263insGG. The larvae show blue fluorescence and express, upon Cre recombinase action, the human mutated HNF1B A263insGG.
Xla.Tg(CMV:eCFP,Hsa.HNF1Bdel_328-329)1Ryff	EXRC_0056 XB-LINE-1014	Cre dependent human mutated HNF1B P328L329. Contains the Cre/FLP effector CMV:ECFP(loxP)(FRT)HNF1BP328L329del. The larvae show blue fluorescence and express upon Cre recombinase action the human mutated HNF1B P328L329.
Xla.Tg(hsp70:nog;cryga:GFP)Jmws	EXRC_0018 NXR_0020 XB-LINE-794	Heat shock promoter driving noggin, crystallin gamma A driving GFP as integration marker. Heatshock inducible ubiquitous noggin expression (and BMP inhibition). Green fluorescence in the lens.
Xla.Tg(Rno.elas:rtTA;TRE:notchICD;cryga:GFP)Brown	NXR_0135 XB-LINE-1521	Tetracycline inducible activated notch expression in the exocrine pancreas., with γ-cry promoter driving RFP as a marker. Red fluorescence in the lens.
Xla.Tg(hsp70:CActnnb1-GFP;Rno.elas:GFP)Jmws	NXR_0033 XB-LINE-1222	HSP70 promoter driving expression of N-terminal truncated beta-catenin (stabilized CA form) tagged with GFP. Rat elastase promoter drives GFP expression in pancreas.
Xla.Tg(hsp70:DNfgfr-Venus;cryga:RFP)Amaya	EXRC_ 0062 NXR_0128 XB-LINE-994	Heat shock inducible dominant negative FGFR detectable by yellow fluorescence (intracellular domain was replaced by Venus).Xenopus crystallin gamma A driving RFP as integration marker
Xla.Tg(hsp70:DNyap1-GFP,cryga:tdTomato)Tamur	EXRC_0085 NXR_0126 XB-LINE-1001	HSP70 promoter driving dominant negative form of Yes associated protein 1 tagged with GFP via 2A peptides; crystallin gamma A promoter driving tdTomato. Heat inducible dominant negative Yes associated protein , green fluorescence upon heat induction, red fluorescence in the lens.
Xla.Tg(hsp70:Xtr.dkk1;cryga:GFP)Jmws	NXR_0021 XB-LINE-1055	HSP70 promoter driving dickkopf WNT signaling pathway inhibitor 1; crystallin gamma A promoter driving GFP selection marker. Heat shock causes down-regulation of Wnt/B-catenin signaling. Green fluorescence in the lens.
Xla.Tg(Mmu.col1a2:rtTA;TRE:DNthra-GFP)Brown	EXRC_0026 XB-LINE-802	When induced with Dox, expresses a dominant negative form of the TH receptor (TRDN) fused to GFP widely in young tadpoles, late in tadpole development limb expression is restricted to cartilage and muscle. Mouse collagen enhancer fused to a minimal collagen α2 promoter drives expression of TRDN in many tissues of developing tadpoles.
Xla.Tg(tubb2b:ChIEF,Rno.elas:GFP)NXR	NXR_0125 XB-LINE-1218	tubulin beta 2B class IIb promoterdriving ChiEF; Rat elastase promoter driving GFP. Neural expression of blue light photoinducible channelrhodopsin, ChIEF, and expression of GFP in the pancreas.
Xla.TG(UAS:bmp4)Amaya	EXRC_0010 XB-LINE-790	Gal4-response UAS promoter driving bone morphogenetic protein 4. When crossed with GAL4 expressing lines, bmp-4 is expressed in specific tissues for functional analysis.
X. tropicalis
Xtr.Tg(hsp70:DNfgfr-Venus;cryga:RFP) Amaya	EXRC_3014 XB-LINE-1326	Heat shock inducible dominant negative FGFR detectable by yellow fluorescence (intracellular domain was replaced by Venus). Marker for integration selection: RFP expression in the eye.
Xtr.Tg(UAS:cer1;cryga:RFP)Zimml	EXRC_3027 XB-LINE-1335	Gal4 responsive UAS element driving expression of cerberus. Transgene marked by γ-cry promoter driving RFP.
Xtr.Tg(UAS:dkk1;cryga:RFP)Zimml	EXRC_3029 XB-LINE-1337	Gal4 responsive UAS promoter driving FLAG tagged dickkopf WNT signaling pathway inhibitor 1 (dkk1) expression. Transgene marked by γ-cry promoter driven RFP expression.
Xtr.Tg(UAS:Hsa.HHIP;cryga:RFP)Zimml	EXRC_3026 XB-LINE-1334	Gal4 responsive UAS promoter drives human hedgehog interacting protein (HHIP). Linked to γ-cry promoter driving RFP as a marker.
Xtr.Tg(UAS:Hsa.NOG-mGFP;actc1:RFP)Zimml	EXRC_3028 XB-LINE-1336	Gal4 responsive UAS element driving expression of a human noggin-GFP fusion protein. Transgene is marked by RFP expression in somites and head muscle driven by alpha cardiac actin (actc1).

## Sheet: 3 GAL4 & Cre Driver Lines
GAL4 & Cre Driver Lines
Transgenic Line	RRID/ID	Description
X. laevis
Xla.Tg(actc1:Cre)Ryff	EXRC_0034 XB-LINE-810	Xenopus actin, alpha, cardiac muscle 1 driving Cre expression. Cre recombinase activity in striated muscle including the heart.
Xla.Tg(col2a1:RTTA;TRE:Cre;cryga:GFP3)Buchz	EXRC_0051 XB-LINE-984	Xenopus collagen, type II, alpha 1 promoter driving Cre expression via a doxycycline inducible rtTA/TRE system. Cre driven recombination specifically in cartilage following upon treatment with doxycycline. crystallin gamma A promoter driving GFP3 expression resulting in green fluorescence in the eye lens.
Xla.Tg(hsp70:Cre;CMV:tdTomato)Ryff	EXRC_0036 XB-LINE-812	Hsp70 promoter driving expression of Cre recombinase and CMV driving expression of tdTomato. The activity of Cre recombinase is heat-shock inducible and the embryos have ubiquitous red fluorescence.
Xla.Tg(hsp70:Cre)Ryff	EXRC_0035 NXR_0121 XB-LINE-811	Cre recombinase driven by HSP70.
Xla.Tg(hsp70:Cre;CMV:eYFP)Ryff	EXRC_0068 NXR_0111 XB-LINE-1003	Offspring from cross of Xla.Tg(hsp70:Cre)Ryff (NXR_0.0121) and Xla.Tg(CMV:eYFP,eCFP)1Ryff (NXR_0.0040), heat-shocked during embryogenesis and selected for yellow fluorescent expression indicative of Cre activity. Cre recombinase activity is heat-shock inducible and tadpoles show ubiquitous yellow fluorescence. The inducible Cre activity and the yellow fluorescence could segregate independently in…
X. tropicalis
Xtr.Tg(tubb2b:PR-Gal4; cryga:CFP)Zimml	EXRC_3033 NXR_1109 XB-LINE-1500	Xenopus tubulin beta 2B class IIb promoter driving Gal4Pr (RU482-inducible Gal4-progesterone receptor-VP16 fusion); Crystallin gamma A-CFP integration marker. Inducible Gal4 expression in post-mitotic neurons and cyan fluorescence in the lens.
Xtr.Tg(Hsa.UBC:Gal4-VP16;cryga:CFP)Amaya	EXRC_3015 NXR_1110 XB-LINE-1327	Human Ubiquitin C promoter driving Gal4-VP16 fusion construct, with crystallin gamma A driving CFP as integration marker. When crossed with a UAS line, will lead to ubiquitous expression of the gene controlled by the UAS promoter.

## Sheet: 4 Landing Site
Landing Site Lines
Transgenic Line	RRID/ID	Description
X. laevis
Xla.Tg(CFP-ATTP)Ryff	EXRC_0058 XB-LINE-1002	This strains contains an attP docking site for phiC31 mediated integration within CFP open reading frame. Allows phiC31 mediated site directed insertion and the blue fluorescence is destroyed upon successful integration.
